# Supplementary material for: Development of Erf-Mediated Craniosynostosis and Pharmacological Amelioration
Source: Int J Mol Sci. 2023 Apr 27;24(9):7961. doi: 10.3390/ijms24097961 (PMC10178537; doi:10.3390/ijms24097961)
Supplement: Supplementary file 1 [file ijms-24-07961-s001.zip]

Archive with 2 entries (2 files):
- ijms-2303085-supplementary.pdf
- Supplementary Tables 1, 4 and 5.xlsx
