# Supplementary material for: Development of Erf-Mediated Craniosynostosis and Pharmacological Amelioration
Source: Int J Mol Sci. 2023 Apr 27;24(9):7961. doi: 10.3390/ijms24097961 (PMC10178537; doi:10.3390/ijms24097961)
Supplement: Supplementary file 1 [file ijms-24-07961-s001.zip › Supplementary Tables 1, 4 and 5.xlsx]

## Sheet: S. Table 1
Supplementary Table S1
Evaluation of cranial sutures of Erf loxP/+ mice
Each of the two coronal has been considered in 3 parts, each of the two lambdoid in 5 parts, the sagittal in 5 parts and the posterior frontal (PF) in 2 parts
Age	code	Coronal Suture	Sagittal Suture	PF Suture	Lambdoid Suture
P15	1612	closure 1/3	affected (1/5 tends to close, 1/5 tends to be more opened)	_	_
	1613			delayed (at least 1/2 PF widely open)
	1614	closure 1/3		delayed (at least 1/2 PF widely open)	closure 1/5
	1615			delayed (at least 1/2 PF widely open)
P25	1558	closure 1/3		affected, not well-formed
	1559	closure 1/3 + 1/3	affected (1/5 closure - not well formed)	affected, not well-formed
	1561
	1562			slightly affected	closure1/5
P45	1574	closure 1/3 + 1/3	closure 1/5	closure 1/2
	1575	closure 1/3 + 1/3		closure 2/2
	1576	closure 1/3 + 1/3	closure 1/5		closure 1/5
P65	867	closure 1/3 + 1/3	affected	affected	closure 2/5 + 2/5
	909	closure 1/3 + 1/3		closure 2/2	closure 1/5
	910	closure 3/3 + 2/3	closure 2/5	closure 1/2
	916	closure 1/3 + 1/3	closure 1/5	closure 1/2	closure 4/5 + 2/5
	1074	closure 1/3 + 1/3		closure 2/2	affected
	1075	closure 3/3 + 2/3	closure 1/5	closure 2/2	closure 2/5
			As % of total suture length per animal
	code	Coronal Sut.	Sagittal Sut.	PF Sut.	Lambdoid Sut.
P15	1612	16.7	20	0	0
	1613	0	0	-50	0
	1614	16.7	0	-50	10
	1615	0	0	-50	0
Average		8.35	5	-37.5	2.5
St Dev		9.64175	10	25	5
count		4	4	4	4
St error		4.82087	5	-12.5	2.5
P25	1558	16.7	0	0	0
	1559	33.3	20	0	0
	1561	0	0	0	0
	1562	0	0	0	10
Average		12.5	5	0	2.5
St Dev		15.9455	10	0	5
count		4	4	4	4
St error		7.97277	5	0	2.5
P45	1574	33.3	20	50	0
	1575	33.3	0	100	0
	1576	33.3	20	0	10
Average		33.3	13.3333	50	3.33333
St Dev		0	11.547	50	5.7735
count		3	3	3	3
St error		0	6.66667	28.8675	3.33333
P65	867	33.3	0	0	40
	909	33.3	0	100	10
	910	83.33	40	50	0
	916	33.3	20	50	60
	1074	33.3	0	100	0
	1075	83.33	20	100	20
Average		49.9767	13.3333	66.6667	21.6667
St Dev		25.8354	16.3299	40.8248	24.0139
count		6	6	6	6
St error		10.5473	6.66667	16.6667	9.80363
			Pairwise T-test p Value among all ages and sutures
		Coronal Suture	Sagittal Suture	PF Suture	Lambdoid Suture
	TTEST P15/P25	0.359343	0.5	0.0288344	0.5
	TTEST P15/P45	0.00700021	0.18674	0.0379376	0.425581
	TTEST P25/P45	0.039881	0.18674	0.112702	0.425581
	TTEST P15/P65	0.00463995	0.17331	0.000527926	0.0550864
	TTEST P25/P65	0.0110046	0.17331	0.00516171	0.0550864
	TTEST P45/P65	0.0873439	0.5	0.323817	0.0634279

## Sheet: S. Table 4
Supplementary Table S4
Genes positively correlating with Erf expression in the indicated
single cell mRNA sequencing data available in Facebase and GEO
from coronal (C_) of frontal (F_) sutures an the indicated embryonic day
(E15.5, 16.5, 17.5 qnd 18.5). 05 and 01 indicate maximum allowd
persentage of mitocondrial (5%) and globin gene mRNAs in each cell
consider for analysis
C_E15_05_01	C_E17_05_01	F_E16_05_01	F_E18_05_01
SFR1	FCGRT	FBLN5	GRINA
RBP1	MEST	PTOV1	RALGPS2
ISLR	IL11RA1	RHOJ	ECSCR
SEC62	ITM2B	LAMA4	PFN1
RPL24	FTH1	MORF4L2	PCDH17
RPS14	YPEL3	TMEM47	YBX1
SELENOK	RSRP1	PLVAP	ACTG1
KLF4	TSC22D1	MAGED1	PDIA6
SPTY2D1	IGF1	DPYSL3	PPIA
PDCD4	AUTS2	LSM7	TMSB4X
FOSL1	CTSB	AK6	GM16152
PPP1R15A	CHD3	ADGRF5
RPS28	MGP	TOPORS
RPS13	CST3	PREX2
SELENOW	CD81	TIE1
PTP4A1	BGN	PTPRB
RAB6A	VGLL4	CLEC14A
LYSMD3	MAF	HNRNPU
SAR1A		CDH5
AI314180		AIDA
RPL6		MPHOSPH8
RNF111		TNFRSF19
SEMA3C		DTYMK
IFT20		AUTS2
PITPNC1		ADAMTS1
OGN		GRRP1
RPL18A		VIM
LUM		WDR4
ORMDL3		PLPP1
		SERF2
		DENND5B
		SRSF7
		RSRP1
		MPZL1
		USP1
		RNF145
		GHR
		LSM1
		LIN52
		GLI3
		MAGOH
		TXNL4A
		UACA

## Sheet: S. Table 5
Supplementary Table S5
Genes negatively correlating with Erf expression in the indicated
single cell mRNA sequencing data available in Facebase and GEO
from coronal (C_) of frontal (F_) sutures an the indicated embryonic day
(E15.5, 16.5, 17.5 qnd 18.5). 05 and 01 indicate maximum allowd
persentage of mitocondrial (5%) and globin gene mRNAs in each cell
consider for analysis
C_E15_05_01	C_E17_05_01	F_E16_05_01	F_E18_05_01
HMGB1	ATP5G1	HFE	CERCAM
STMN1	RPS2	GPI1	EPB41L3
TROAP	RAN	JMJD1C	RPLP1
SPC24	YBX1	IER5	EPDR1
RALY	RPLP1	CREBRF	RPL36A
RANBP1	NME1	SH3BGRL3	GM10076
DIAPH3	MTHFD2	CLK4	RPS18
DNAJC8	UCHL3	FCGRT	RPS15A
SYCE2	SLC16A3	P2RX4	RPL17
DUT	LGALS1	DAGLB	RPS27
COX5A	EIF5A	LGALS3	RPS12
2610318N02RIK	RPL41	EPB41L2	RPS19
UBE2S	MCM7	SLC38A1	RPL28
KIF4	MCM5	SLC46A3	RPS28
PTTG1	RANBP1	PIRB	KCNK2
ICAM1	RPA1	ADI1	CRISPLD2
ADPRH	MCM6	PIM1	ARHGEF40
ATIC	CKS1B	RAPH1	RPL37
COLGALT2	TUBA1B	DUSP1	RPS8
NAMPT	OMD	ARHGDIB	TNFRSF12A
TUBB4B	PGAM1	ASAH1	F3
WDR18	GARS	NFKBIA	RPL36
HIF1AN	DHFR	MS4A6D	TPT1
CHCHD4	GINS2	GSN	MYOF
NCF2	HELLS	HACD2	THY1
ARL6IP1	HIGD1A	SPECC1	SNHG6
TICRR	CHAF1B	FAU	RPS14
LACTB	PPIL1	ZFP946	IPO5
ACTR2	GNB2L1	ALDH2	MED13
H1F0	SRM	C3AR1	RPL39
CDCA5	PPA1	NFKBID	RPL34
SPAG5	LRRC59	NCOA3	RPL23
AKAP2	SMYD2	CAPG	FHL1
NUDCD2	RFC5	PRPF39	MATN2
HIRIP3	RPS12	CSF1R	FOSL2
SNRPF	CDCA7	TWISTNB	SERTAD2
USP5	VCL	ATXN2L	BLOC1S2
TUBB2A	HSP90AA1	TNF	RPL35A
MIF	TUBB6	MAT2A	PTPRF
TAF12	CDK2AP1	SCAMP2	KLF10
NFKBIA	PRIM1	ZFP36	CNKSR3
SSNA1	ARHGDIG	LGMN	MRAS
NDUFA12	PGP	TKT	SMARCA1
MRPS12	MCM2	NEURL1A	ARID5B
SLC35E1	TMEM97	FBXO33	TGDS
HAUS4	CTPS	RIN2	TACC1
LAPTM5	SEMA3B	NCOR2	IFRD1
NDUFS2	GCAT	CPEB4	GCLM
MED10	RPSA	PIGQ	1810032O08RIK
HMGA1B	RPL36AL	PRDX5	SH3D19
YWHAH	DSCC1	GINS4	KLF16
ANP32A	CENPW	MAFF	MYC
ARHGDIA	E2F1	UBE2F	OLFML3
GNAI2	HSPE1	TMEM199	ITFG2
RNF169	RPA2	SFT2D2	EPB41L4AOS
H2AFV	DNAJC9	FAM133B	ALPL
FIP1L1	FEN1	TPCN1	RBMS3
MTAP	EEF1G	PHLDA1	CBFB
SYNGR2	CDT1	MCFD2	WIF1
ATP5O.1	TRIP13	NAPSA	EMP1
CFH	CDK4	FCRLS	UCHL3
FRMD4B	P4HB	TGIF1	TIMP1
USF2	RAD51AP1	IER3	MIDN
UBE2M	PPIA	THAP2	NSA2
VPS36	RPL12	SMAGP	DDX47
ATP5H	LIG1	TBC1D4	CPXM1
PSRC1	PTH1R	CEBPA	GOLGB1
AKR7A5	OXCT1	FAM26F	RPL22
ATAD2	APITD1	RNF19B	EEF1A1
WDR33	HN1L	ANG	GPSM2
RFC2	PHGDH	DHRS3	NR4A2
CORO1B	UNG	BLOC1S2	RARG
MRPL38	CCNE1	AP4E1	DIXDC1
STARD8	UMPS	ZIC5	RRAD
CDC25C	RPL4	PSTPIP1	UNC5C
1700037H04RIK	ERH	TRMT6	EYA2
GMFG	CHAF1A	LTB4R1	PRRX2
OSBPL11	MRPL12	TOB2	PYCR2
HINT1	MIF	IL10	SOCS1
CDK5RAP2	ASNS	DOK2	ERRFI1
4933427D14RIK	PPP1R14B	UBXN8	RPL9
UBE2L3	PCNA	PTPRJ	KDELC2
RBM3	FDPS	SAP30	PTK7
TOMM20	TOPBP1	GM5086	KLF9
PRMT1	MMP23	DMXL1	CSRNP1
H2-K1	FABP3	RNASET2B	HES1
ASB4	LSM3	RAP1GDS1	FTO
JPT1	GM10073	CDK2AP2	CPD
EHD1	CDC45	DCLRE1C	NACA
LCP1	EXOSC8	ZBTB46	WAC
TNFRSF13B	FKBP4	CMTM6	TIMM44
RUVBL2	CDC6	SGPL1	EXTL2
CLEC4A2	DCTPP1	TMEM35B	RBM4B
MTX1	C1QBP	CAPZA1	KCNE1L
MSANTD3	SLC25A5	ICAM1	IGSF3
HNRNPU	CCND1	SLC45A4	MSRB1
IRAK1BP1	FAM46A	CYP4F18	RPL24
4930452G13RIK	CDK1	CCNL1	RPS21
GBA2	GCSH	ITGB7	AGPAT4
CYTH2	GADD45G	REPIN1	FUOM
HNRNPA1	EXO1	HSPA1B	COPS2
FAF1	UHRF1	IFITM6	LARGE1
ASCC2	POLE3	SDC4	PRPF38B
ARHGAP30	RRM2	JAK3	CPT1C
PYGB	FRAS1	RAB28	GXYLT2
HCLS1	NUDCD2	PLCD1	ZFP395
FARSB	RPL8	ULK2	DNAJC21
IFT80	AAAS	WDFY1	IRF1
CDK17	BCAT1	ARID4A	SEMA3A
DOT1L	2810417H13RIK	RETREG3	1810013L24RIK
PRKCH	SMC2	TREM2	TRMT1
UCP2	PPP1R1A	SLC15A4	DNAJC1
RPS2	GMNN	TNFRSF11A	RPS6KA4
RNASEH2C	ANXA1	P2RY6	RPS5
BC052040	NDUFA4L2	MCUR1	TMEM30A
C3AR1	HMGN1	TGOLN1	CRYZ
CENPS	MMGT1	MCCC1	UBN2
H2-D1	GM10076	MFAP3	D17WSU92E
COX6C	CAR3	HSD17B11	SPHK1
RALA	TUBA1A	SMAD4	TMTC2
CDC23	ADK	COQ5	TMEFF1
EIF3G	P4HA2	BC005537	PAICS
MPHOSPH8	METRNL	WDR91	KAZALD1
KPNA6	GALK1	APOE	TRIP6
BCL2A1B	YIF1B	CCL4	SMARCA2
GTF2F2	CENPL	ZFP719	ARL13B
ACTG1	UQCR11	BRCC3	PPID
LMO1	RRM1	NRF1	HMCES
CTSC	CKB	TALDO1	ESD
SIPA1L1	NOP10	MICALL1	RPS3A1
PARK7	SRPRB	UXT	WWC2
PPP1CA	PBDC1	MRC1	PRKCA
B3GLCT	TIMP1	WBP2	TWNK
FAIM	SYCE2	SOCS6	IL6
AK4	RPLP2	PPT1	MN1
	PRIM2	HPS4	ROCK2
	ALPL	TMEM37	RPL23A
	DTL	S100A4	SNX21
	USMG5	RBM39	RPL18A
	ANP32E	APC	DOCK7
	IDH3A	ITGA6	USP2
	HSPD1	TAGAP	NDRG4
	MMS22L	UHRF2	QARS
	SPC24	XRN2	SLC35E4
	EIF3B	CTSB	EFNA1
	ACTA2	BAZ1A	ATF3
	BRIP1	NAP1L1	HDAC11
	CCDC167	CASP4	ASXL1
	SLC13A5		SVEP1
	ATAD2		NTN5
	GNL3		KLF4
	SNRPD1		UAP1
	LAP3		TCP1
	MCM3		CHCHD5
	DEK		IRX3
	TOMM5		RSL1D1
	SQLE		RPL15
	MCM4		CD9
	LURAP1L		SLC52A2
	SPATS2		RPS17
	CENPH		CCDC137
	RFC2		LARP4
	LDHA		SLC44A1
	POLA1		LRRC49
	CRIP1		MTURN
	CCND2		GADD45B
	HIRIP3		CAMSAP2
	TYMS		BBC3
	WDHD1		NECTIN3
	GALNT16		TCEA3
	GOT1		RAB5A
	TRIM16		TOB1
	RFC3		SCPEP1
	NCAPG2		BRD2
	MYO1B		PIM1
	RPL27A		HCFC2
	GFRA4		CYP20A1
	SIVA1		PTX3
	AK2		FBXO17
	CDC123		CDK2AP1
	SFXN1		GM10073
	DNPH1		INHBA
	RAD18		CAD
	FABP5		ARFGAP3
	LSM4		ANGPTL2
	MRPL14		HSPB11
	S100A10		FAM13C
	CSE1L		WIPI2
	FAM162A		2310022B05RIK
	LSM5		OXA1L
	CLSPN		RTF1
	INSC		GM30025
	CREB3L1		EFEMP2
	GM8730		CHD1
	IFRD2		PDE12
	SKP2		FAP
	FBXO5		CAPN6
	CENPM		DUSP5
	DHCR24		RPL13A
	PLCD1		NLGN2
	NOP56		RYK
	LMNB1		PHF8
	NAP1L1		TMEM9
	ALYREF		SRCAP
	RPL19		LSM11
	RPL10A		ADSS
	GPN3		CHPF
	BRCA1		ETL4
	RPL29		CDYL
	RCC1		DCUN1D5
	PLP2		RBM15
	RPL7		RUNX1T1
	SMC4		DPM1
	SLC7A6		DLX6
	MELK		HNRNPL
	PBK		LMO7
	GM10094		CPED1
	ATIC		CASC3
	FXN		NBAS
	VDAC1		HECTD2
	COL6A3		KLF5
	TXN1		SOX11
	ASF1B		THRA
	RPS12-PS3		SLC25A36
	TUBG1		CCNL1
	NMRAL1		GSTM5
	RFC4		MYSM1
	TCF19		TMEM57
	GINS4		TOM1L1
	TNC		LYSMD3
	MRAS		GM26518
	FIGNL1		ZFP462
	CYP51		JUNB
	ACAT2		PRR14L
	RAD51		TWIST1
	MED4		PMPCB
	CYB5B		GJA1
	RSPO1		TAF1D
	WHSC1		PTH1R
	PUS1		FRMD6
	ALG3		FBXO30
	TOP2A		CEBPD
	CENPK		SGCE
	NUP62		CBFA2T2
	LSS		ZFP148
	RPS18-PS3		PDS5A
	NXT1		COL27A1
	TAOK3		3110021N24RIK
	CDCA7L		MXI1
	METRN		SYNE1
	DOK5		SHC1
	MAST2		KPNA1
	UBE2S		TMEM216
	ELOVL6		CISH
	NDUFA4		YRDC
	NDUFAF6		RPLP2
	POLR2F		SLC7A6
	ENO3		USP16
	RMI2		EBF4
	BC055324		VEGFA
	BAG4		NEAT1
	RPS8		ZC3H4
	RPL5		CDKN1A
	TIPIN		DACT3
	RPS21		TMEM110
	ME2		ANKRD13C
	RPS10		ALKBH5
	PA2G4		SH3BP4
	TMEM183A		TMEM41B
	NT5DC2		PIM3
	YARS		VPS54
	CARM1		PARP16
	NHSL1		EEF2
	NHP2		COL8A2
	H2AFZ		RAE1
	RBM3		KDM6B
	2310022A10RIK		GSTO1
	ANXA2		FOXD1
	CISD1		TMEM53
	MOGS		CTSF
	PSAT1		BCL9
	TPM4		ABHD14A
	ECSIT		GSTM2
	SHMT2		PPP2R2D
	IVNS1ABP		RNFT1
	PKM		DLG4
	LSM2		RPS12-PS3
	LSM8		IRAK1BP1
	HAT1		CHST12
	CKAP4		MMP13
	USP35		RFX3
	FSCN1		ATXN7
	DTYMK		TIMM21
	SNRPF		BOD1
	LZIC		TXNRD1
	HMGCS1		SPIN2C
	GSPT1		TFB2M
	PSMB3		SNAI2
	HAUS8		SRC
	2010107E04RIK		RETREG2
	SNRNP40		CAMK2N1
	MYCN		RPS9
	ACTR1A		TOPORS
	LPAR3		NBL1
	COPZ2		ZFP318
	RPL39		COX11
	PSMG3		ID1
	RPS20		CDO1
	PPP1R7		PARD6G
	PDSS1		PALM
	MCM10		TMEM107
	UQCR10		MAFF
	BOK		SIK1
	NASP		MINK1
	RIF1		CCPG1OS
	SMPDL3B		QRICH1
	ETF1		FOXO1
	CBX5		WRB
	RPS3A1		UQCRH
	ITPA		SNTB2
	HACD1		SMAD7
	SF1		ELOA
	RPL30		MRPS18B
	NPNT		RPL5
	POLD2		LGALSL
	NFATC2IP		FAM92A
	CENPQ		JAG1
	PPIH		MLXIP
	APRT		NDUFA4L2
	PPP2R1B		COQ10B
	MRPL42		EML1
	ACACA		SOS1
	4930579G24RIK		NOP56
	USP39		ELOVL4
	MVD		ARL16
	SLF1		DLC1
	AVPI1		LUM
	NDUFB7		BIRC2
	SP7		UGDH
	IDI1		TMC4
	GRWD1		ZIC2
	KCTD3		AIG1
	TTK		MAPK8IP1
	SPSB4		FGFRL1
	ORC6		ADAMTS1
	TPGS2		FOSB
	GLIPR2		LZTFL1
	BMP7		NFAT5
	GTF2F2		ING1
	NCAPG		GNL2
	TK1		LETMD1
	PRR13		CD302
	SLBP		MATR3
	TPI1		PXYLP1
	SNRPA1		FAT1
	PEBP1		MAP3K12
	SC5D		MAPK1IP1L
	TMEM2		RANGRF
	NKAP		LTBP4
	EEF1B2		ISLR
	TCEAL5		ZFP281
	BCL7C		GPC1
	GORASP2		ADO
	SGF29		AKT1S1
	CD55		SETD2
	POLD3		PTEN
	HIST1H2AP		RND3
	RPP30		ZBTB7A
	NUTF2		CACNA1G
	ENO1		DACT1
	SLC25A13		PLXDC2
	TBRG1		MICAL3
	CD320		NFIL3
	CDKN2C		PCF11
	SGOL2A		SPATA7
	TUBGCP2		GNPAT
	DKC1		FOXJ3
	DCTD		NUCB2
	MRPL51		USP9X
	RBMX		PLAGL1
	THUMPD1		TMED1
	GPATCH4		DRAP1
	RAI14		DYNC1I1
	CDCA8		SNCAIP
	RPLP0		STAU1
	HEG1		EPHB2
	ENKD1		SIX1
	HAUS1		RSF1
	RAB7B		RPL7A
	PTGES3L		MYBBP1A
	TUBB4B		DDX3X
	SNRPD3		NLE1
	CD63		EFNA5
	SPR		MED25
	BOLA2		CLSTN3
	MSMO1		PDZRN3
	RPS17		CARNMT1
	LSM6		MIER3
			TPBG
			IGF2R
			TIPARP
			ITGA8
			GM26532
			GATAD2B
			KLF11
			ZDBF2
			GTF3C2
			PAPD7
			ARIH1
			2610524H06RIK
			ATG101
			ZBTB11
			GLI1
			LCA5L
			SDF2
			PDK3
			DEGS1
			SBNO1
			NAF1
			PHPT1
			LIX1L
			OLFML2B
			MT-ND3
			TRA2B
			JAM3
			SYF2
			P4HA1
			B3GNT9
			ROBO2
			AFAP1
			OGT
			SCMH1
			SLC12A2
			CRISPLD1
			ATM
			RASSF1
			DYRK1A
			BAG4
			NPM1
			SIX2
			CCDC3
			NPNT
			FMO1
			KANK2
			SIAH2
			BHLHE40
			SLC35E1
			CCDC102A
			HSPA1B
			POLR1C
			PSME4
			KDELR3
			USP34
			CRTC3
			KAT7
			GLS
			GM26523
			GPC3
			RPS19BP1
			RCN2
			PLCD1
			FANCC
			SETBP1
			CLN3
			CSTF2
			ZFP207
			SMIM3
			2700081O15RIK
			TSPAN6
			ATP2B4
			GM15867
			RAB33B
			MSI2
			BAG3
			HTATSF1
			ST7
			NCKAP5L
			NHS
			EIF3E
			FAM229B
			USP42
			PRMT5
			EVC2
			PHLDB1
			ZFP709
			MAP2K7
			PRRC2A
			ZBTB10
			KCNE4
			CD164
			DNAAF2
			NFKBIA
			SCARF2
			COQ6
			PTRHD1
			TAB2
			CRKL
			MCCC2
			DNM3OS
			FGFR2
			MSX1
			RNPS1
			WDR43
			VASN
			LPAR1
			SLC1A3
			PKN2
			TMEM42
			PAN3
			FERMT2
			FKBP14
			APOD
			TSTD2
			PKNOX1
			LRFN4
			ZFP827
			UQCRB
			KLHL7
			FAM220A
			FKBP10
			ZC3H7A
			EGR1
			MDM2
			GPC4
			SH3PXD2A
			RPS27RT
			SNHG12
			GULP1
			GM26699
			EMC3
			PLXND1
			SLC25A20
			MGP
			LAMB1
			MT-ND6
			TMEM45A
			SHANK1
			PRSS12
			CCDC73
			RIC1
			PHRF1
			DCTN4
			WDR89
			DENND5B
			PMM1
			FBXO11
			ARL3
			FLVCR1
			UPF3B
			TMBIM1
			SIRT1
